# Supplementary material for: Impact of Clear Aligners versus Fixed Appliances on Periodontal Status of Patients Undergoing Orthodontic Treatment: A Systematic Review of Systematic Reviews
Source: Healthcare (Basel). 2023 May 6;11(9):1340. doi: 10.3390/healthcare11091340 (PMC10178428; doi:10.3390/healthcare11091340)
Supplement: Supplementary file 1 [file healthcare-11-01340-s001.zip]

Archive with 1 entries (1 files):
- healthcare-2326937-supplementary.pdf
